# Supplementary material for: Critical COVID-19, Victivallaceae abundance, and celiac disease: A mediation Mendelian randomization study
Source: PLoS One. 2024 May 3;19(5):e0301998. doi: 10.1371/journal.pone.0301998 (PMC11068179; doi:10.1371/journal.pone.0301998)
Supplement: S2 File — (XLSX) [file pone.0301998.s002.xlsx]

## Sheet: Content
Content
S1 Table. GWAS details for COVID-19, gut microbiota and celiac disease.
S2 Table. The strength of instrumental variables.
S3 Table. Sensitivity analysis of the association between genetic liability to COVID-19 and celiac disease.

## Sheet: S1Table 
S1 Table. GWAS details for COVID-19, gut microbiota and celiac disease.
Trait	Sample size	Case/Control	Population	PMID
Critical COVID-19 vs. general population	1086211	13,769/1,072,442	European
Hospitalized COVID-19 vs. general population	2095324	32,519/2,062,805	European
COVID-19 infection vs. general population	2597856	122,616/2,475,240	European
Gut microbiota	18340		Mixed (>72%European)	33462485
Celiac disease	15283	4,533/10,750	European	20190752
Abbreviation: GWAS, genome‐wide association study; PMID, PubMed unique identifier; COVID‐19, coronavirus disease 2019;

## Sheet:  S2 Table 
S2 Table. The strength of instrumental variables.
Exposure	SNP	F-statistics
Covid-19 infection	rs2290859	53.0977
	rs10774673	53.0869
	rs676314	53.0725
	rs7118388	53.1219
Hospitalized COVID-19	rs12585036	81.3632
	rs17412601	89.1708
	rs4767025	89.7092
	rs676314	89.8031
	rs657152	78.0617
	rs12610495	89.7679
Critical COVID-19	rs10850097	183.641
	rs12585036	183.641
	rs12614007	181.213
	rs60132559	183.641
	rs12610495	183.641
	rs343320	169.604
	rs17713054	183.849
Abbreviation:SNP, single‐nucleotide polymorphism; F-statistics, ‘strength’ of the instrumental variable; COVID‐19, coronavirus disease 2019;

## Sheet: S3 Table 
S3 Table. Sensitivity analysis of the association between genetic liability to COVID-19 and celiac disease.
Exposure	Outcome	Heterogeneity				Horizontal pleiotropy				Steiger's directionality Test
		Inverse variance weighted		MR Egger		MR Egger intercept			MR PRESSO	R2 for exposure	R2 for outcome	Correct causal direction
		Q	Q_Pval	Q	Q_Pval	Egger intercept	se	P	P
COVID-19 infection	Celiac disease	0.352	0.95	0.137	0.934	0.022	0.622	0.688	0.948	8.18e-05	2.54e-05	TRUE
Hospitalized COVID-19	Celiac disease	1.38	0.926	0.569	0.966	-0.039	0.535	0.419	0.922	0.000257	0.000121	TRUE
Critical COVID-19	Celiac disease	2.712	0.844	0.762	0.979	-0.025	0.117	0.221	0.753	0.00118	0.000468	TRUE
Abbreviation: COVID-19, coronavirus disease 2019; MR_PRESSO, Mendelian randomization_Pleiotropy Residual Sum and Outlier; Q, Cochran’s Q statistic; se, standard error; P, P value; R2, variances
